# Supplementary material for: Identification of selection signatures in Iranian dromedary and Bactrian camels using whole genome sequencing data
Source: Sci Rep. 2022 Jun 10;12:9653. doi: 10.1038/s41598-022-14376-7 (PMC9187634; doi:10.1038/s41598-022-14376-7)
Supplement: Supplementary file 2 — Supplementary Information 2. [file 41598_2022_14376_MOESM2_ESM.xlsx]

## Sheet: Table S1
Supplementary Table S1. Common genes identified by both Fst and XP-EHH methods in ID camels
Gene	Description	Chromosome	ZFst	XP-EHH
BDH1	3-hydroxybutyrate dehydrogenase 1	1	3.42	2.83
CEP19	centrosomal protein 19	1	3.68	2.29
CRADD	CASP2 and RIPK1 domain containing adaptor with death domain	12	3.95	2.26
DLG1	discs large MAGUK scaffold protein 1	1	4.11	2.71
DOCK10	dedicator of cytokinesis 10	5	4.7	2.32
DUT	deoxyuridine triphosphatase	6	5.41	3
EMILIN2	elastin microfibril interfacer 2	24	3.86	2.28
EXT1	exostosin glycosyltransferase 1	25	4.42	2.41
FAM171A1	family with sequence similarity 171 member A1	35	4.03	2.67
FBN1	fibrillin 1	6	3.64	2.32
FRAS1	Fraser extracellular matrix complex subunit 1	2	3.91	2.74
GRIA1	glutamate ionotropic receptor AMPA type subunit 1	3	4.1	2.66
IMMP2L	inner mitochondrial membrane peptidase subunit 2	7	3.57	2.35
JAK1	Janus kinase 1	13	4.38	2.3
KAZN	Kazrin	13	4.82	2.48
LOC105086015	macrosialin-like	1	3.99	2.73
MELTF	melanotransferrin	1	4.95	2.35
MRPL1	mitochondrial ribosomal protein L1	2	4.25	3.55
NDC1	NDC1 transmembrane nucleoporin	13	3.46	2.28
NMT2	N-myristoyltransferase 2	35	5.45	3.16
NRROS	negative regulator of reactive oxygen species	1	3.52	2.27
PAK2	p21 (RAC1) activated kinase 2	1	3.69	2.42
PFKM	phosphofructokinase, muscle	12	3.48	2.46
PIGX	phosphatidylinositol glycan anchor biosynthesis class X	1	3.83	2.34
SCFD2	sec1 family domain containing 2	2	4.36	2.59
SENP1	SUMO specific peptidase 1	12	3.48	2.53
SENP5	SUMO specific peptidase 5	1	3.97	2.38
SLC12A1	solute carrier family 12 member 1	6	4.84	3.54
SOCS2	suppressor of cytokine signaling 2	12	3.36	2.64
TENT4A	terminal nucleotidyltransferase 4A	3	3.43	2.39
YIPF1	Yip1 domain family member 1	13	4.16	2.25

## Sheet: Table S2
Supplementary Table S2. Common genes identified by both Fst and XP-EHH methods in IB camels
Gene	Description	Chromosome	ZFst	XP-EHH
ACTR1B	actin related protein 1B	28	4.45	2.78
ANK1	ankyrin 1	26	4.73	3.27
ANKS1B	ankyrin repeat and sterile alpha motif domain containing 1B	12	4.51	2.58
ARHGEF7	Rho guanine nucleotide exchange factor 7	14	3.66	2.59
ATP13A4	ATP13A4 orthologs from vertebrates	1	3.95	2.6
C28H2orf92	chromosome 28 C2orf92 homolog	28	4.29	3.32
C4H9orf40	chromosome 4 C9orf40 homolog	4	3.53	3.31
CAMK4	calcium/calmodulin dependent protein kinase IV	3	3.92	2.44
CCDC14	coiled-coil domain containing 14	1	3.78	3.26
CEBPB	CCAAT enhancer binding protein beta	19	8.92	3.02
COL19A1	collagen type XIX alpha 1 chain	8	5.83	2.7
DENND4A	DENN domain containing 4A	6	3.8	2.45
FAM178B	family with sequence similarity 178 member B	28	3.78	2.78
GIGYF2	GRB10 interacting GYF protein 2	5	4.1	2.47
HSPA13	heat shock protein family A (Hsp70) member 13	1	4	2.31
LOC105086856	multidrug resistance-associated protein 1-like	1	4	2.31
LOC105087876	transmembrane protein 189	19	7.82	3.45
LOC105092680	cytochrome c oxidase subunit 5B, mitochondrial	28	4.29	3.32
LOC105094590	keratin, type II cytoskeletal 5	12	7.18	2.48
LOC116152044	uncharacterized protein C2orf81-like	1	5.57	2.61
LOC116157251	tigger transposable element-derived protein 1-like	14	3.61	2.42
NGEF	neuronal guanine nucleotide exchange factor	5	4.1	2.34
OPA1	OPA1 mitochondrial dynamin like GTPase	1	3.98	2.7
SNORC	secondary ossification center associated regulator of chondrocyte maturation	5	4.1	2.34
TEX29	testis expressed 29	14	3.63	2.41
TRPM6	transient receptor potential cation channel subfamily M member 6	4	3.83	3.02
UBE2V1	ubiquitin conjugating enzyme E2 V1	19	6.07	2.9
ZNF516	zinc finger protein 516	30	4.57	2.56

## Sheet: Table S3
Supplementary Table S3. Results of gene ontology analysis for all genes indentified by Fst and XP-EHH in ID camels
Source	Term_name	Term_id	Adjusted_p_value	Intersection_size	Intersections
GO:BP	multicellular organismal process	GO:0032501	0.0417279	183	PLCL2,BCL6,DLG1,NRROS,USF3,EPHA3,AFP,SHROOM3,FRAS1,PDGFRA,THBS4,GRIA1,TMC1,INPP5D,FBN1,DUOX1,DUOXA1,DUOX2,OGDH,IMMP2L,FOXP2,IMPG1,STXBP3,GNAO1,ZNF536,FAT3,PANX1,SHLD2,PCDH15,PAX2,VTI1A,DOCK1,SOCS2,LGR5,GLIS1,NDC1,JAK1,PIBF1,RTN4,ANTXR1,ALKBH5,FLII,B9D1,TBX21,SP2,CDK5RAP3,RHO,PLXND1,FAM20C,TBX6,MAPK3,RBFOX1,BCAS1,SRC,GHRH,SUN5,SCRT2,RIN2,CD2AP,KDM1B,RAB25,NXNL1,SLC27A1,UNC13A,NAV1,PIGR,IL10,SMCHD1…
GO:BP	developmental process	GO:0032502	0.0417279	163	PLCL2,BCL6,DLG1,MELTF,NRROS,USF3,EPHA3,AFP,SHROOM3,FRAS1,PDGFRA,THBS4,TMC1,INPP5D,FBN1,DUOX1,DUOXA1,DUOX2,OGDH,IMMP2L,FOXP2,STXBP3,ZNF536,FAT3,SHLD2,PCDH15,PAX2,DOCK1,NUAK1,SOCS2,LGR5,GLIS1,NDC1,JAK1,RTN4,ANTXR1,ALKBH5,FLII,MIEF2,B9D1,TBX21,SP2,CDK5RAP3,PLXND1,FAM20C,TBX6,YPEL3,MAPK3,RBFOX1,BCAS1,SRC,GHRH,SUN5,SCRT2,RIN2,RAB25,PEAK3,UNC13A,NAV1,IL10,SMCHD1,PTPRM,EXT1,PCSK6,SNRPA1,IQGAP1,RASGRF1,P…
GO:BP	system development	GO:0048731	0.072348	128	PLCL2,BCL6,DLG1,NRROS,USF3,EPHA3,AFP,SHROOM3,FRAS1,PDGFRA,THBS4,TMC1,INPP5D,FBN1,DUOXA1,DUOX2,OGDH,IMMP2L,FOXP2,STXBP3,ZNF536,FAT3,SHLD2,PCDH15,PAX2,DOCK1,SOCS2,LGR5,JAK1,RTN4,ANTXR1,B9D1,TBX21,CDK5RAP3,PLXND1,FAM20C,TBX6,MAPK3,RBFOX1,BCAS1,SRC,GHRH,SCRT2,RIN2,UNC13A,NAV1,IL10,SMCHD1,PTPRM,EXT1,IQGAP1,RASGRF1,PDCL3,LOC105094653,ATP8B1,ONECUT2,TESC,FOXN4,ACACB,KMT2A,CD3D,CD3E,TMEM108,RYK,GPR149,PH…
GO:CC	cell leading edge	GO:0031252	0.000119683	24	GRIA1,DUOX1,DUOXA2,MYO6,CDH1,ANTXR1,PLXND1,SRC,CD2AP,PTPRM,IQGAP1,TESC,PHLDB2,PTPN13,JMY,TRPM7,CNTNAP2,CTNNA3,LDB1,RAPGEF3,CTNNB1,RAC1,CORO1C,ITGB1
GO:CC	endomembrane system	GO:0012505	0.00331356	102	RFTN1,BCL6,LSG1,XXYLT1,DLG1,PIGX,NRROS,GRAMD1C,EPHA3,SEC31A,COPS4,PDGFRA,TENT4A,FCHO2,THBS4,GRIA1,SLC24A5,DUOX1,DUOXA1,DUOXA2,TERB2,AVL9,MYO6,STXBP3,PDE4DIP,CDH1,PANX1,VTI1A,SENP1,LGR5,NDC1,YIPF1,RTN4,ALKBH5,KPNB1,OSBPL7,COPZ2,SNX11,FAM20C,GDPD3,MAPK3,RBFOX1,SRC,RPN2,SUN5,MAPRE1,UBQLN4,SPPL2B,MVB12A,SLC27A1,COLGALT1,SLC26A7,CPQ,EXT1,PDCL3,SEC11C,ATP8B1,SMPD4,CD3E,B4GALNT3,NMT2,TMEM108,PARM1,NUP54…
GO:CC	cell projection	GO:0042995	0.00418343	58	DLG1,PDGFRA,GRIA1,TMC1,ATG16L1,SORD,MYO6,MICAL1,CDH1,GNAO1,FAT3,PANX1,PCDH15,PFKM,RTN4,ANTXR1,B9D1,IFT122,PLXND1,MAPK3,SRC,GHRH,SUN5,MAPRE1,CD2AP,RAB25,PTPRM,IQGAP1,RASGRF1,ATP8B1,TESC,CD3E,TMEM108,PTPN13,KCNN2,GABBR2,ANKS6,GIGYF2,TRPM7,BCL11B,CNTNAP2,AP2A1,CTNNA3,RAPGEF3,CEP290,AGBL4,HSPB11,PDE4B,CTNNB1,SLC6A1,RAC1,ABHD2,CNGB3,DCC,CORO1C,CEP164,BACE1,ITGB1
GO:CC	plasma membrane bounded cell projection	GO:0120025	0.00418343	57	DLG1,PDGFRA,GRIA1,TMC1,ATG16L1,SORD,MYO6,MICAL1,CDH1,GNAO1,FAT3,PANX1,PCDH15,PFKM,ANTXR1,B9D1,IFT122,PLXND1,MAPK3,SRC,GHRH,SUN5,MAPRE1,CD2AP,RAB25,PTPRM,IQGAP1,RASGRF1,ATP8B1,TESC,CD3E,TMEM108,PTPN13,KCNN2,GABBR2,ANKS6,GIGYF2,TRPM7,BCL11B,CNTNAP2,AP2A1,CTNNA3,RAPGEF3,CEP290,AGBL4,HSPB11,PDE4B,CTNNB1,SLC6A1,RAC1,ABHD2,CNGB3,DCC,CORO1C,CEP164,BACE1,ITGB1
GO:CC	alpha-beta T cell receptor complex	GO:0042105	0.0198419	3	CD3G,CD3D,CD3E
GO:CC	cell periphery	GO:0071944	0.0198419	122	RFTN1,DLG1,MELTF,GRAMD1C,EPHA3,NPFFR2,SEPTIN11,FRAS1,PDGFRA,RELL1,FCHO2,THBS4,GRIA1,TMC1,FBN1,SLC28A2,DUOX1,DUOXA1,DUOXA2,STXBP3,CDH1,FAT3,PANX1,PCDH15,PFKM,LGR5,CERK,NDC1,YIPF1,ENOX1,ANTXR1,LLGL1,OSBPL7,SKAP1,PLXND1,GRIN2A,SRC,MAPRE1,CD2AP,TMEM63B,HJV,SPPL2B,SLC27A1,PIGR,PTPRM,SLC26A7,PCSK6,IQGAP1,ATP8B1,TESC,P2RX6,SMPD4,CD3G,CD3D,CD3E,JAML,SCN2B,NMT2,FAM171A1,RYK,PHLDB2,ROBO1,IFNAR2,LOC10510149…
GO:CC	intracellular membrane-bounded organelle	GO:0043231	0.0233999	250	RFTN1,IGF2BP2,BCL6,LSG1,XXYLT1,BDH1,DLG1,SENP5,PIGX,NRROS,GRAMD1C,NAA50,EPHA3,RCHY1,SEC31A,COPS4,PDGFRA,TENT4A,FCHO2,MTX3,THBS4,SLC25A46,GRIA1,DOCK10,ATG16L1,DUT,SLC24A5,DUOX1,DUOXA1,DUOXA2,SORD,TERB2,OGDH,LSM5,AVL9,IMMP2L,MYO6,STXBP3,PDE4DIP,CDH1,ZNF260,PANX1,CWC15,SHLD2,PAX2,VTI1A,DOCK1,PFKM,SENP1,NUAK1,CRADD,ZFC3H1,LGR5,GRAMD4,RRAGC,GLIS1,NDC1,YIPF1,JAK1,AK4,DIS3,PIBF1,RTN4,DRG2,ALKBH5,FLII,MI…
GO:CC	lamellipodium	GO:0030027	0.0265702	11	CDH1,ANTXR1,PLXND1,PTPRM,TESC,PTPN13,CTNNA3,RAPGEF3,CTNNB1,RAC1,CORO1C
GO:CC	banded collagen fibril	GO:0098643	0.0265702	3	COL5A2,COL1A1,COL5A3
GO:CC	fibrillar collagen trimer	GO:0005583	0.0265702	3	COL5A2,COL1A1,COL5A3
GO:CC	cytoplasm	GO:0005737	0.0265702	232	RFTN1,IGF2BP2,BCL6,LSG1,XXYLT1,BDH1,DLG1,PIGX,NRROS,GRAMD1C,NAA50,EPHA3,AFP,RCHY1,SEPTIN11,CNOT6L,SEC31A,COPS4,PDGFRA,LNX1,TENT4A,FCHO2,MTX3,THBS4,SLC25A46,GRIA1,DOCK10,INPP5D,ATG16L1,SLC24A5,DUOX1,DUOXA1,DUOXA2,SORD,OGDH,LSM5,AVL9,IMMP2L,MYO6,MICAL1,STXBP3,PDE4DIP,CDH1,ZNF260,PANX1,CWC15,VTI1A,DOCK1,PFKM,NUAK1,CRADD,SOCS2,LGR5,GRAMD4,RRAGC,NDC1,YIPF1,ACOT11,JAK1,AK4,DIS3,RTN4,DRG2,ALKBH5,LLGL1,F…
GO:CC	membrane-bounded organelle	GO:0043227	0.0347905	257	RFTN1,IGF2BP2,BCL6,LSG1,XXYLT1,BDH1,DLG1,SENP5,PIGX,NRROS,GRAMD1C,NAA50,EPHA3,RCHY1,SEC31A,COPS4,PDGFRA,TENT4A,FCHO2,MTX3,THBS4,SLC25A46,GRIA1,DOCK10,ATG16L1,DUT,SLC12A1,SLC24A5,DUOX1,DUOXA1,DUOXA2,SORD,TERB2,OGDH,LSM5,AVL9,IMMP2L,MYO6,STXBP3,PDE4DIP,CDH1,ZNF260,PANX1,CWC15,SHLD2,PAX2,VTI1A,DOCK1,PFKM,SENP1,NUAK1,CRADD,ZFC3H1,LGR5,GRAMD4,RRAGC,GLIS1,NDC1,YIPF1,JAK1,AK4,DIS3,PIBF1,RTN4,DRG2,ALKBH5…
GO:CC	T cell receptor complex	GO:0042101	0.0347905	4	SKAP1,CD3G,CD3D,CD3E
GO:CC	flotillin complex	GO:0016600	0.0402014	3	CDH1,CTNNB1,CORO1C
GO:CC	vesicle	GO:0031982	0.0449993	48	RFTN1,EPHA3,SEC31A,COPS4,FCHO2,GRIA1,SLC12A1,SORD,AVL9,MYO6,STXBP3,YIPF1,EPN2,COPZ2,SNX11,SRC,CD2AP,RAB25,SPPL2B,MVB12A,SLC26A7,TMEM108,PARM1,SCARB2,SLC30A9,TMEM33,BHMT,TBC1D2,HSPD1,GIGYF2,BLOC1S6,CNTNAP2,MAN1A1,AP2A1,UVRAG,YBX1,PDE4B,WDFY2,NBR1,TRAK1,LTF,RAC1,RAB3D,YIPF2,ABHD2,CORO1C,BACE1,RAB39A

## Sheet: Table S4
Supplementary Table S4. Results of gene ontology analysis for all genes indentified by Fst and XP-EHH in IB camels
Source	Term_name	Term_id	Adjusted_p_value	Intersection_size	Intersections
GO:BP	multicellular organism development	GO:0007275	0.00020681	126	IGSF10,OPA1,RABL3,PHLDB2,ROBO2,SPATA5,UNC5C,GRID2,WDR1,PTGER4,PRKAA1,IL6ST,MAN2A1,CAMK4,LOC105090388,TIFAB,NFIB,RFX3,TMEM38B,RC3H2,LAMC3,MAP3K20,BMPR2,HSPD1,SERPINE2,DNER,GIGYF2,SNORC,GPC1,PAX9,IL6,GSDME,COL19A1,CDH13,AXL,DKK3,INPP5F,LRP8,HSPB11,RNASEH2B,ARHGEF7,ATAD5,PAFAH1B1,TANC2,SMURF2,MITF,SDK1,B4GALT5,PTGIS,ATRN,PANK2,SHLD1,ARHGEF2,ANKRD11,IL27RA,VASH2,FLVCR1,HOOK3,TTL,POLR1B,EIF2AK3,PREX2,…
GO:BP	developmental process	GO:0032502	0.00020681	145	IGSF10,OPA1,RABL3,FSTL1,PHLDB2,ROBO2,SPATA5,UNC5C,GRID2,WDR1,PTGER4,PRKAA1,IL6ST,MAN2A1,CAMK4,LOC105090388,TIFAB,NFIB,RFX3,TMEM38B,RC3H2,LAMC3,MAP3K20,BMPR2,HSPD1,SERPINE2,PID1,DNER,GIGYF2,SNORC,GPC1,CEP152,PAX9,IL6,GSDME,BBS9,COL19A1,SYNE1,CDH13,AXL,DKK3,INPP5F,LRP8,GLIS1,NDC1,HSPB11,RNASEH2B,ARHGEF7,ATAD5,PAFAH1B1,TANC2,SMURF2,MITF,SDK1,B4GALT5,PTGIS,ATRN,PANK2,SHLD1,ARHGEF2,ANKRD11,NANOS3,IL27…
GO:BP	anatomical structure development	GO:0048856	0.000251539	136	IGSF10,OPA1,RABL3,FSTL1,PHLDB2,ROBO2,SPATA5,UNC5C,GRID2,WDR1,PTGER4,PRKAA1,IL6ST,MAN2A1,CAMK4,LOC105090388,TIFAB,NFIB,RFX3,TMEM38B,RC3H2,LAMC3,MAP3K20,BMPR2,HSPD1,SERPINE2,PID1,DNER,GIGYF2,SNORC,GPC1,CEP152,PAX9,IL6,GSDME,COL19A1,SYNE1,CDH13,AXL,DKK3,INPP5F,LRP8,HSPB11,RNASEH2B,ARHGEF7,ATAD5,PAFAH1B1,TANC2,SMURF2,MITF,SDK1,B4GALT5,PTGIS,ATRN,PANK2,SHLD1,ARHGEF2,ANKRD11,NANOS3,IL27RA,VASH2,FLVCR1,…
GO:BP	system development	GO:0048731	0.000855955	114	IGSF10,OPA1,RABL3,PHLDB2,ROBO2,SPATA5,UNC5C,GRID2,WDR1,PTGER4,PRKAA1,IL6ST,MAN2A1,CAMK4,LOC105090388,TIFAB,NFIB,RFX3,TMEM38B,RC3H2,LAMC3,BMPR2,HSPD1,SERPINE2,DNER,GIGYF2,SNORC,GPC1,PAX9,IL6,GSDME,COL19A1,CDH13,AXL,INPP5F,LRP8,HSPB11,ARHGEF7,ATAD5,PAFAH1B1,MITF,SDK1,B4GALT5,PTGIS,ATRN,PANK2,SHLD1,ARHGEF2,ANKRD11,IL27RA,VASH2,FLVCR1,HOOK3,TTL,EIF2AK3,PREX2,ZNF516,SIGLEC15,SOX5,NRP1,ABI1,RARB,KALRN,…
GO:BP	cellular developmental process	GO:0048869	0.00105646	99	IGSF10,OPA1,RABL3,FSTL1,PHLDB2,ROBO2,UNC5C,GRID2,WDR1,PTGER4,IL6ST,MAN2A1,CAMK4,LOC105090388,NFIB,RFX3,TMEM38B,RC3H2,LAMC3,BMPR2,SERPINE2,PID1,DNER,GIGYF2,GPC1,CEP152,IL6,GSDME,BBS9,SYNE1,AXL,INPP5F,LRP8,GLIS1,ARHGEF7,PAFAH1B1,MITF,SDK1,B4GALT5,PANK2,ARHGEF2,NANOS3,VASH2,FLVCR1,NSMCE2,HOOK3,TTL,PREX2,ZNF516,SIGLEC15,SOX5,PDE3A,NRP1,ABI1,RARB,KALRN,ROPN1,SEMA5B,NECTIN3,ALCAM,BMPR1B,KIT,NKX3-2,NLN,…
GO:BP	animal organ development	GO:0048513	0.00122147	88	RABL3,PHLDB2,ROBO2,SPATA5,UNC5C,GRID2,WDR1,PTGER4,PRKAA1,MAN2A1,CAMK4,LOC105090388,TIFAB,NFIB,RFX3,TMEM38B,RC3H2,LAMC3,BMPR2,SERPINE2,DNER,GIGYF2,SNORC,GPC1,PAX9,IL6,GSDME,COL19A1,AXL,LRP8,HSPB11,ARHGEF7,PAFAH1B1,MITF,ATRN,ANKRD11,VASH2,FLVCR1,HOOK3,EIF2AK3,ZNF516,SIGLEC15,SOX5,NRP1,ABI1,RARB,KALRN,NECTIN3,CPE,BMPR1B,KIT,NKX3-2,DNAH5,ADAMTS6,NLN,GCNT4,TMC1,CDK5RAP2,HS6ST1,XRCC5,GBX2,HDAC4,RORA,SG…
GO:BP	multicellular organismal process	GO:0032501	0.00156969	155	IGSF10,SUCNR1,OPA1,RABL3,FSTL1,PHLDB2,CD96,ROBO2,SPATA5,UNC5C,GRID2,ATP8A1,CLNK,WDR1,PTGER4,PRKAA1,IL6ST,MAN2A1,CAMK4,LOC105090388,TIFAB,NFIB,RFX3,TMEM38B,RC3H2,LAMC3,MAP3K20,BMPR2,PLCL1,HSPD1,SERPINE2,DNER,GIGYF2,SNORC,GPC1,PAX9,IL6,GSDME,COL19A1,CDH13,AXL,DKK3,INPP5F,NPTXR,LRP8,GLIS1,NDC1,HSPB11,RNASEH2B,ARHGEF7,ATAD5,PAFAH1B1,TANC2,SMURF2,MITF,SDK1,B4GALT5,PTGIS,ASIP,ATRN,GFRA4,PANK2,SHLD1,ARH…
GO:BP	cell differentiation	GO:0030154	0.00238529	95	IGSF10,RABL3,FSTL1,PHLDB2,ROBO2,UNC5C,GRID2,WDR1,PTGER4,IL6ST,MAN2A1,CAMK4,LOC105090388,NFIB,RFX3,TMEM38B,RC3H2,LAMC3,BMPR2,SERPINE2,DNER,GIGYF2,GPC1,CEP152,IL6,GSDME,BBS9,SYNE1,AXL,INPP5F,LRP8,GLIS1,ARHGEF7,PAFAH1B1,MITF,SDK1,B4GALT5,PANK2,ARHGEF2,NANOS3,VASH2,FLVCR1,HOOK3,TTL,PREX2,ZNF516,SIGLEC15,SOX5,PDE3A,NRP1,ABI1,RARB,KALRN,ROPN1,SEMA5B,NECTIN3,ALCAM,BMPR1B,KIT,NKX3-2,NLN,TMC1,CDK5RAP2,HS6…
GO:BP	regulation of multicellular organismal process	GO:0051239	0.00566541	71	PHLDB2,CD96,ROBO2,GRID2,CLNK,PTGER4,PRKAA1,IL6ST,MAN2A1,LOC105090388,TIFAB,NFIB,RFX3,TMEM38B,RC3H2,BMPR2,PLCL1,HSPD1,SERPINE2,IL6,AXL,NPTXR,LRP8,ATAD5,PAFAH1B1,SMURF2,MITF,B4GALT5,PTGIS,ATRN,GFRA4,SHLD1,ARHGEF2,SYT11,IL27RA,VASH2,FLVCR1,HOOK3,EIF2AK3,ZNF516,CD226,SIGLEC15,SOX5,PDE3A,NRP1,RARB,FGF12,KALRN,CBLB,BMPR1B,KIT,NKX3-2,PDE4D,XRCC5,HDAC4,RORA,SGPP1,SHLD2,MMRN2,GPAM,WASF3,FLT1,KRT36,PTPRG,C…
GO:BP	regulation of developmental process	GO:0050793	0.00566541	66	PHLDB2,ROBO2,GRID2,WDR1,PRKAA1,IL6ST,MAN2A1,LOC105090388,TIFAB,NFIB,RFX3,RC3H2,BMPR2,SERPINE2,GPC1,PAX9,IL6,AXL,INPP5F,LRP8,GLIS1,ATAD5,PAFAH1B1,SMURF2,MITF,SDK1,B4GALT5,PTGIS,ATRN,SHLD1,ARHGEF2,VASH2,FLVCR1,HOOK3,TTL,SIGLEC15,SOX5,PDE3A,NRP1,RARB,KALRN,BMPR1B,KIT,NKX3-2,NLN,CDK5RAP2,XRCC5,HDAC4,RORA,SGPP1,PRKN,NUDT21,SHLD2,ADIRF,GPAM,KRT2,SSBP3,WASF3,FLT1,ATP11A,KRT36,RBFOX1,NOTCH4,RIMS2,DCSTAMP…
GO:BP	leukocyte activation involved in immune response	GO:0002366	0.0061079	15	SUCNR1,CLNK,PTGER4,RC3H2,HSPD1,IL6,ATAD5,SHLD1,IL27RA,KIT,RORA,AP1G1,SHLD2,LAMP1,FOXF1
GO:BP	positive regulation of developmental process	GO:0051094	0.0067349	41	PHLDB2,ROBO2,GRID2,PRKAA1,IL6ST,MAN2A1,LOC105090388,RFX3,BMPR2,SERPINE2,GPC1,IL6,AXL,LRP8,ATAD5,PAFAH1B1,SMURF2,B4GALT5,PTGIS,SHLD1,ARHGEF2,VASH2,SOX5,PDE3A,NRP1,KALRN,BMPR1B,KIT,XRCC5,PRKN,NUDT21,SHLD2,ADIRF,GPAM,KRT2,SSBP3,FLT1,ATP11A,RIMS2,DCSTAMP,ZFPM2
GO:BP	cell activation involved in immune response	GO:0002263	0.0067349	15	SUCNR1,CLNK,PTGER4,RC3H2,HSPD1,IL6,ATAD5,SHLD1,IL27RA,KIT,RORA,AP1G1,SHLD2,LAMP1,FOXF1
GO:BP	natural killer cell cytokine production	GO:0002370	0.00815768	3	CD96,CLNK,CD226
GO:BP	regulation of natural killer cell cytokine production	GO:0002727	0.00815768	3	CD96,CLNK,CD226
GO:BP	adult locomotory behavior	GO:0008344	0.0104009	9	GIGYF2,INPP5F,PAFAH1B1,PREX2,FGF12,KALRN,PRKN,SNCG,ATP1A2
GO:BP	adult behavior	GO:0030534	0.0130848	12	GIGYF2,INPP5F,PAFAH1B1,SDK1,ASIP,PREX2,FGF12,KALRN,CNTNAP2,PRKN,SNCG,ATP1A2
GO:BP	lung alveolus development	GO:0048286	0.0218449	7	MAN2A1,TMEM38B,RC3H2,BMPR2,HS6ST1,ATXN1L,FOXF1
GO:BP	head development	GO:0060322	0.0226959	25	ROBO2,SPATA5,UNC5C,GRID2,NFIB,SERPINE2,PAX9,AXL,LRP8,PAFAH1B1,ATRN,ANKRD11,FLVCR1,HOOK3,RARB,DNAH5,CDK5RAP2,GBX2,RORA,SYNE2,CNTNAP2,AARS1,ATXN1L,SSBP3,ATP1A2
GO:BP	central nervous system development	GO:0007417	0.024571	29	ROBO2,SPATA5,UNC5C,GRID2,IL6ST,NFIB,LAMC3,SERPINE2,DNER,GIGYF2,AXL,LRP8,PAFAH1B1,B4GALT5,ATRN,HOOK3,RARB,KALRN,DNAH5,CDK5RAP2,GBX2,RORA,SYNE2,CNTNAP2,AARS1,ATXN1L,SSBP3,WASF3,ATP1A2
GO:BP	positive regulation of multicellular organismal process	GO:0051240	0.0256071	41	ROBO2,GRID2,CLNK,PTGER4,PRKAA1,IL6ST,MAN2A1,LOC105090388,RFX3,BMPR2,HSPD1,SERPINE2,IL6,AXL,LRP8,ATAD5,PAFAH1B1,SMURF2,B4GALT5,PTGIS,SHLD1,ARHGEF2,IL27RA,VASH2,EIF2AK3,ZNF516,CD226,SOX5,KALRN,CBLB,BMPR1B,KIT,PDE4D,XRCC5,RORA,SHLD2,GPAM,WASF3,FLT1,DCSTAMP,ZFPM2
GO:BP	lymphocyte activation involved in immune response	GO:0002285	0.0260272	11	PTGER4,RC3H2,HSPD1,IL6,ATAD5,SHLD1,IL27RA,RORA,AP1G1,SHLD2,LAMP1
GO:BP	neurogenesis	GO:0022008	0.0269657	45	IGSF10,ROBO2,UNC5C,GRID2,IL6ST,MAN2A1,NFIB,LAMC3,BMPR2,SERPINE2,DNER,GIGYF2,IL6,GSDME,AXL,INPP5F,LRP8,PAFAH1B1,SDK1,B4GALT5,ARHGEF2,VASH2,HOOK3,TTL,PREX2,SOX5,NRP1,ABI1,RARB,KALRN,SEMA5B,ALCAM,BMPR1B,TMC1,CDK5RAP2,HS6ST1,XRCC5,EFHD1,GBX2,RORA,SYNE2,PRKN,WASF3,NRTN,RIMS2
GO:BP	nervous system development	GO:0007399	0.0337777	56	IGSF10,OPA1,ROBO2,SPATA5,UNC5C,GRID2,IL6ST,MAN2A1,TIFAB,NFIB,LAMC3,BMPR2,SERPINE2,DNER,GIGYF2,IL6,GSDME,AXL,INPP5F,LRP8,PAFAH1B1,SDK1,B4GALT5,ATRN,ARHGEF2,VASH2,HOOK3,TTL,PREX2,SOX5,NRP1,ABI1,RARB,KALRN,SEMA5B,ALCAM,BMPR1B,DNAH5,TMC1,CDK5RAP2,HS6ST1,XRCC5,EFHD1,GBX2,RORA,SYNE2,CNTNAP2,PRKN,AARS1,ATXN1L,SSBP3,WASF3,LRIG1,ATP1A2,NRTN,RIMS2
GO:BP	regulation of leukocyte mediated immunity	GO:0002703	0.0376076	12	CD96,CLNK,HSPD1,ATAD5,SHLD1,IL27RA,CD226,KIT,AP1G1,SHLD2,LAMP1,FOXF1
GO:BP	negative regulation of response to stimulus	GO:0048585	0.0427096	45	OPA1,PHLDB2,CD96,ROBO2,GRID2,PTGER4,PRKAA1,NDUFAF2,FKTN,RC3H2,GRB14,SERPINE2,PID1,GPC1,VPS13C,DKK3,USP47,INPP5F,ATAD5,PAFAH1B1,SMURF2,PTPN1,PTGIS,SHLD1,SYT11,NANOS3,IL27RA,PDE3A,CBLB,SAMSN1,PDE4D,DGKD,RORA,CGNL1,MAGI2,PRKN,NECAB2,AMFR,SHLD2,MMRN2,RNF115,FOXF1,RGS13,ADORA1,SH2B3
GO:CC	cell periphery	GO:0071944	0.0127577	104	P3H2,TFRC,PHLDB2,EPHA6,UNC5C,GRID2,ATP8A1,WDR1,SLC2A9,ADCY2,IL6ST,TRPM6,SLC44A1,LAMC3,CACNA1B,DPP10,GRB14,BMPR2,PLCL1,HSPD1,SERPINE2,DNER,GPC1,IL6,FAM126A,MPP6,GSDME,SKAP2,UTRN,SYNE1,CDH13,AXL,RAB11FIP2,INPP5F,ANKS1B,LRP8,NDC1,YIPF1,ARHGEF7,NRXN1,CRLF3,PAFAH1B1,RAP1GAP2,KCNG1,PTPN1,PTGIS,SPEF1,ARHGEF2,RIT1,SYT11,CHD1L,ANK1,PREX2,CD226,SIGLEC15,NCAM1,SLCO1A2,SLCO1C1,NRP1,NECTIN3,ALCAM,BMPR1B,KIT,P…
GO:CC	plasma membrane	GO:0005886	0.0127577	97	TFRC,PHLDB2,EPHA6,UNC5C,GRID2,ATP8A1,WDR1,SLC2A9,ADCY2,IL6ST,TRPM6,SLC44A1,CACNA1B,DPP10,GRB14,BMPR2,PLCL1,HSPD1,SERPINE2,DNER,GPC1,IL6,FAM126A,MPP6,GSDME,SKAP2,UTRN,SYNE1,CDH13,AXL,RAB11FIP2,INPP5F,ANKS1B,LRP8,NDC1,YIPF1,ARHGEF7,NRXN1,CRLF3,RAP1GAP2,KCNG1,PTPN1,PTGIS,SPEF1,ARHGEF2,RIT1,SYT11,CHD1L,ANK1,PREX2,CD226,SIGLEC15,NCAM1,SLCO1A2,SLCO1C1,NRP1,NECTIN3,ALCAM,BMPR1B,KIT,PDE4D,NLN,APBA1,TMC1,…
GO:CC	transporter complex	GO:1990351	0.0177047	16	GRID2,ATP8A1,CACNA1B,DPP10,KCNG1,PDE4D,CNTNAP2,DPP6,GRIK2,KCNA2,KCNA3,ATP11A,ATP1A4,ATP1A2,CATSPERD,CNGA3

## Sheet: Table S5
Supplementary Table S5. Results of gene ontology analysis for shared genes between Fst and XP-EHH methods in ID camels
Source	Term_name	Term_id	Adjusted_p_value	Intersection_size	Intersections
GO:BP	protein desumoylation	GO:0016926	0.0135216	2	SENP5,SENP1
GO:BP	extracellular negative regulation of signal transduction	GO:1900116	0.0135216	2	NRROS,FBN1
GO:BP	extracellular regulation of signal transduction	GO:1900115	0.0135216	2	NRROS,FBN1
GO:BP	sequestering of TGFbeta in extracellular matrix	GO:0035583	0.0135216	2	NRROS,FBN1
GO:BP	sequestering of extracellular ligand from receptor	GO:0035581	0.0135216	2	NRROS,FBN1
GO:BP	maintenance of protein location in extracellular region	GO:0071694	0.0135216	2	NRROS,FBN1
GO:BP	localization	GO:0051179	0.0173121	16	DLG1,MELTF,NRROS,FRAS1,SCFD2,GRIA1,DOCK10,FBN1,SLC12A1,IMMP2L,PFKM,SOCS2,NDC1,YIPF1,JAK1,EXT1
GO:CC	basement membrane	GO:0005604	0.0284557	3	DLG1,FRAS1,FBN1

## Sheet: Table S6
Supplementary Table S6. Results of gene ontology analysis for shared genes between Fst and XP-EHH methods in IB camels
Source	Term_name	Term_id	Adjusted_p_value	Intersection_size	Intersections
GO:MF	nucleotide binding	GO:0000166	0.03194	6	ATP13A4,OPA1,LOC105086856,HSPA13,CAMK4,TRPM6
GO:MF	nucleoside phosphate binding	GO:1901265	0.03194	6	ATP13A4,OPA1,LOC105086856,HSPA13,CAMK4,TRPM6
GO:MF	carbohydrate derivative binding	GO:0097367	0.03194	6	ATP13A4,OPA1,LOC105086856,HSPA13,CAMK4,TRPM6
GO:MF	ATPase-coupled transmembrane transporter activity	GO:0042626	0.03194	2	ATP13A4,LOC105086856
GO:MF	purine ribonucleoside triphosphate binding	GO:0035639	0.03194	6	ATP13A4,OPA1,LOC105086856,HSPA13,CAMK4,TRPM6
GO:MF	adenyl ribonucleotide binding	GO:0032559	0.03194	5	ATP13A4,LOC105086856,HSPA13,CAMK4,TRPM6
GO:MF	purine ribonucleotide binding	GO:0032555	0.03194	6	ATP13A4,OPA1,LOC105086856,HSPA13,CAMK4,TRPM6
GO:MF	adenyl nucleotide binding	GO:0030554	0.03194	5	ATP13A4,LOC105086856,HSPA13,CAMK4,TRPM6
GO:MF	purine nucleotide binding	GO:0017076	0.03194	6	ATP13A4,OPA1,LOC105086856,HSPA13,CAMK4,TRPM6
GO:MF	ATP binding	GO:0005524	0.03194	5	ATP13A4,LOC105086856,HSPA13,CAMK4,TRPM6
GO:MF	ribonucleotide binding	GO:0032553	0.03194	6	ATP13A4,OPA1,LOC105086856,HSPA13,CAMK4,TRPM6
GO:MF	anion binding	GO:0043168	0.0352549	6	ATP13A4,OPA1,LOC105086856,HSPA13,CAMK4,TRPM6
GO:MF	small molecule binding	GO:0036094	0.0361665	6	ATP13A4,OPA1,LOC105086856,HSPA13,CAMK4,TRPM6
GO:MF	cardiolipin binding	GO:1901612	0.0361665	1	OPA1
GO:MF	primary active transmembrane transporter activity	GO:0015399	0.0361665	2	ATP13A4,LOC105086856
GO:MF	ATP-dependent activity	GO:0140657	0.0451448	3	ATP13A4,LOC105086856,HSPA13
GO:MF	phosphatidylglycerol binding	GO:1901611	0.0451448	1	OPA1
GO:MF	cytoskeletal anchor activity	GO:0008093	0.0451448	1	ANK1
GO:CC	proximal dendrite	GO:1990635	0.048166	1	GIGYF2
GO:CC	storage vacuole	GO:0000322	0.048166	1	ARHGEF7
GO:CC	mitochondrial crista	GO:0030061	0.048166	1	OPA1

## Sheet: Table S7
Supplementary Table S7. Common genes identified by both Fst and XP-EHH methods in AP camels
Gene	Description	Chromosome
AGBL4	AGBL carboxypeptidase 4	13
CCSER1	coiled-coil serine rich protein 1	2
COL11A1	collagen type XI alpha 1 chain	9
COL5A2	collagen type V alpha 2 chain	5
CTNNB1	catenin beta 1	17
DNAJC1	DnaJ heat shock protein family (Hsp40) member C1	35
DZIP3	DAZ interacting zinc finger protein 3	1
EIF2A	eukaryotic translation initiation factor 2A	1
ERC2	ELKS/RAB6-interacting/CAST family member 2	17
FAM155A	family with sequence similarity 155 member A	14
FBRSL1	fibrosin like 1	32
FEZF1	FEZ family zinc finger 1	7
GCNT1	glucosaminyl (N-acetyl) transferase 1	4
HMGCLL1	3-hydroxymethyl-3-methylglutaryl-CoA lyase like 1	20
LOC105087657	olfactory receptor 7D4-like	22
LOC105087659	zinc finger protein 426-like	22
LOC105095616	ubiquitin-conjugating enzyme E2 E2	1
LOC105105400	zinc finger protein 177	22
LOC105105401	olfactory receptor 7C1-like	22
LOC105105412	putative gustatory receptor clone PTE01	22
LOC105105413	olfactory receptor 7E24-like	22
LOC116154824	uncharacterized LOC116154824	9
MSI2	musashi RNA binding protein 2	16
NCALD	neurocalcin delta	25
NLK	nemo like kinase	16
NR5A2	nuclear receptor subfamily 5 group A member 2	23
PRUNE2	prune homolog 2 with BCH domain	4
ROBO1	roundabout guidance receptor 1	1
SERP1	stress associated endoplasmic reticulum protein 1	1
TRPM3	transient receptor potential cation channel subfamily M member 3	4
TSC22D2	TSC22 domain family member 2	1
ULK4	unc-51 like kinase 4	17
XRCC2	X-ray repair cross complementing 2	7
ZNF699	zinc finger protein 699	12

## Sheet: Table S8
Supplementary Table S8. Common genes identified by both Fst and XP-EHH methods in CM camels
Gene	Description	Chromosome
ANKMY1	ankyrin repeat and MYND domain containing 1	5
CACNA1B	calcium voltage-gated channel subunit alpha1 B	4
DKK3	dickkopf WNT signaling pathway inhibitor 3	10
FAM227B	family with sequence similarity 227 member B	6
GPATCH11	G-patch domain containing 11	15
GPC1	glypican 1	5
HEATR5B	HEAT repeat containing 5B	15
LOC105090388	core histone macro-H2A.1	3
MAN2A1	mannosidase alpha class 2A member 1	3
NRP1	neuropilin 1	35
POLR1B	RNA polymerase I subunit B	28
PREX2	phosphatidylinositol-3,4,5-trisphosphate dependent Rac exchange factor 2	29
RAP1GAP2	RAP1 GTPase activating protein 2	16
SMURF2	SMAD specific E3 ubiquitin protein ligase 2	16
STRN	striatin	15
TTL	tubulin tyrosine ligase	28
USP47	ubiquitin specific peptidase 47	10

## Sheet: Table S9
Supplementary Table S9. Results of gene ontology analysis for all genes indentified by Fst and XP-EHH in AP camels
Source	Term_name	Term_id	Adjusted_p_value	Intersection_size	Intersections
GO:CC	presynaptic active zone cytoplasmic component	GO:0098831	0.00348682	2	CTNNB1,ERC2
GO:CC	cell cortex region	GO:0099738	0.0105082	2	CTNNB1,ERC2
GO:CC	presynaptic active zone	GO:0048786	0.0193349	2	CTNNB1,ERC2
GO:CC	beta-catenin-TCF7L2 complex	GO:0070369	0.0448385	1	CTNNB1
GO:CC	postsynaptic density, intracellular component	GO:0099092	0.0448385	1	CTNNB1
GO:CC	eukaryotic translation initiation factor 2 complex	GO:0005850	0.0448385	1	EIF2A
GO:CC	collagen type V trimer	GO:0005588	0.0448385	1	COL5A2
GO:CC	Scrib-APC-beta-catenin complex	GO:0034750	0.0448385	1	CTNNB1
GO:CC	catenin-TCF7L2 complex	GO:0071664	0.0488829	1	CTNNB1
GO:CC	postsynaptic specialization, intracellular component	GO:0099091	0.0488829	1	CTNNB1
GO:CC	Rad51B-Rad51C-Rad51D-XRCC2 complex	GO:0033063	0.0488829	1	XRCC2

## Sheet: TableS10
Supplementary Table S10. Results of gene ontology analysis for all genes indentified by Fst and XP-EHH in CM camels
Source	Term_name	Term_id	Adjusted_p_value	Intersection_size	Intersections
GO:MF	GTPase activator activity	GO:0005096	0.0273172	3	RAP1GAP2,PREX2,NRP1
GO:MF	GTPase regulator activity	GO:0030695	0.0472758	3	RAP1GAP2,PREX2,NRP1
GO:MF	tubulin-tyrosine ligase activity	GO:0004835	0.0472758	1	TTL
GO:MF	ribonucleoside binding	GO:0032549	0.0472758	1	POLR1B
GO:MF	growth factor binding	GO:0019838	0.0472758	2	GPC1,NRP1
GO:MF	enzyme activator activity	GO:0008047	0.0472758	3	RAP1GAP2,PREX2,NRP1
GO:MF	nucleoside-triphosphatase regulator activity	GO:0060589	0.0472758	3	RAP1GAP2,PREX2,NRP1
GO:MF	WD40-repeat domain binding	GO:0071987	0.0472758	1	USP47
GO:MF	armadillo repeat domain binding	GO:0070016	0.048891	1	STRN
GO:MF	enzyme regulator activity	GO:0030234	0.048891	4	LOC105090388,RAP1GAP2,PREX2,NRP1
GO:MF	vascular endothelial growth factor-activated receptor activity	GO:0005021	0.048891	1	NRP1
GO:MF	vascular endothelial growth factor binding	GO:0038085	0.048891	1	NRP1
GO:MF	rDNA binding	GO:0000182	0.048891	1	LOC105090388
GO:MF	high voltage-gated calcium channel activity	GO:0008331	0.048891	1	CACNA1B
GO:MF	double-stranded methylated DNA binding	GO:0010385	0.048891	1	LOC105090388
GO:BP	developmental process	GO:0032502	0.0365735	9	MAN2A1,LOC105090388,GPC1,DKK3,SMURF2,TTL,POLR1B,PREX2,NRP1
GO:BP	C-terminal protein-tyrosinylation	GO:0018166	0.0365735	1	TTL
GO:BP	protein tyrosinylation	GO:0018322	0.0365735	1	TTL
GO:BP	embryo implantation	GO:0007566	0.0365735	2	SMURF2,POLR1B
GO:BP	VEGF-activated neuropilin signaling pathway	GO:0038190	0.0365735	1	NRP1
GO:BP	rRNA transcription	GO:0009303	0.0365735	2	LOC105090388,POLR1B
GO:BP	anatomical structure development	GO:0048856	0.0365735	9	MAN2A1,LOC105090388,GPC1,DKK3,SMURF2,TTL,POLR1B,PREX2,NRP1
GO:BP	positive regulation of cell differentiation	GO:0045597	0.0365735	4	MAN2A1,LOC105090388,GPC1,NRP1
GO:BP	ncRNA transcription	GO:0098781	0.0365735	2	LOC105090388,POLR1B
GO:BP	regulation of signaling	GO:0023051	0.0365735	7	CACNA1B,GPC1,DKK3,USP47,RAP1GAP2,SMURF2,NRP1
GO:BP	regulation of developmental process	GO:0050793	0.0365735	6	MAN2A1,LOC105090388,GPC1,SMURF2,TTL,NRP1
GO:BP	regulation of cell communication	GO:0010646	0.0365735	7	CACNA1B,GPC1,DKK3,USP47,RAP1GAP2,SMURF2,NRP1
GO:BP	negative regulation of histone phosphorylation	GO:0033128	0.0365735	1	LOC105090388
GO:BP	positive regulation of developmental process	GO:0051094	0.0365735	5	MAN2A1,LOC105090388,GPC1,SMURF2,NRP1
GO:BP	positive regulation of endodermal cell differentiation	GO:1903226	0.0365735	1	LOC105090388
GO:BP	negative regulation of cell cycle G2/M phase transition	GO:1902750	0.0365735	2	LOC105090388,USP47
GO:BP	multicellular organism development	GO:0007275	0.0365735	9	MAN2A1,LOC105090388,GPC1,DKK3,SMURF2,TTL,POLR1B,PREX2,NRP1
GO:BP	nucleologenesis	GO:0017126	0.0365735	1	POLR1B
GO:BP	female pregnancy	GO:0007565	0.040571	2	SMURF2,POLR1B
GO:BP	cell surface receptor signaling pathway	GO:0007166	0.0423096	6	GPC1,DKK3,USP47,STRN,SMURF2,NRP1
GO:BP	multi-multicellular organism process	GO:0044706	0.0424871	2	SMURF2,POLR1B
GO:BP	regulation of cell cycle G2/M phase transition	GO:1902749	0.0424871	2	LOC105090388,USP47
GO:BP	regulation of endodermal cell differentiation	GO:1903224	0.0424871	1	LOC105090388
GO:BP	regulation of signal transduction	GO:0009966	0.0424871	6	GPC1,DKK3,USP47,RAP1GAP2,SMURF2,NRP1
GO:BP	multicellular organismal process	GO:0032501	0.0424871	9	MAN2A1,LOC105090388,GPC1,DKK3,SMURF2,TTL,POLR1B,PREX2,NRP1
GO:BP	cell-cell signaling by wnt	GO:0198738	0.0424871	3	DKK3,USP47,STRN
GO:BP	negative regulation of protein localization to chromosome, telomeric region	GO:1904815	0.0424871	1	LOC105090388
GO:BP	regulation of cellular process	GO:0050794	0.0424871	12	MAN2A1,LOC105090388,CACNA1B,GPC1,DKK3,USP47,STRN,RAP1GAP2,SMURF2,TTL,PREX2,NRP1
GO:BP	heparan sulfate proteoglycan catabolic process	GO:0030200	0.0424871	1	GPC1
GO:BP	neuropilin signaling pathway	GO:0038189	0.0424871	1	NRP1
GO:BP	regulation of response to stimulus	GO:0048583	0.0424871	7	LOC105090388,GPC1,DKK3,USP47,RAP1GAP2,SMURF2,NRP1
GO:BP	Wnt signaling pathway	GO:0016055	0.0424871	3	DKK3,USP47,STRN
GO:BP	cell morphogenesis involved in neuron differentiation	GO:0048667	0.0424871	3	TTL,PREX2,NRP1
GO:BP	negative regulation of transcription of nucleolar large rRNA by RNA polymerase I	GO:1901837	0.0465313	1	LOC105090388
GO:BP	ubiquitin-dependent SMAD protein catabolic process	GO:0030579	0.0465313	1	SMURF2
GO:BP	Cdc42 protein signal transduction	GO:0032488	0.0465313	1	NRP1
GO:BP	negative regulation of histone H3-K4 methylation	GO:0051572	0.0465313	1	LOC105090388
GO:BP	positive regulation of trophoblast cell migration	GO:1901165	0.0465313	1	SMURF2
GO:BP	response to growth factor	GO:0070848	0.0465313	3	GPC1,SMURF2,NRP1
GO:BP	cell projection morphogenesis	GO:0048858	0.0465313	3	TTL,PREX2,NRP1
GO:BP	substrate-dependent cell migration, cell extension	GO:0006930	0.0465313	1	NRP1
GO:BP	cell part morphogenesis	GO:0032990	0.0465313	3	TTL,PREX2,NRP1
GO:BP	cell cycle G2/M phase transition	GO:0044839	0.0465313	2	LOC105090388,USP47
GO:BP	cellular response to growth factor stimulus	GO:0071363	0.0465313	3	GPC1,SMURF2,NRP1
GO:BP	regulation of biological process	GO:0050789	0.0465313	12	MAN2A1,LOC105090388,CACNA1B,GPC1,DKK3,USP47,STRN,RAP1GAP2,SMURF2,TTL,PREX2,NRP1
GO:BP	plasma membrane bounded cell projection morphogenesis	GO:0120039	0.0465313	3	TTL,PREX2,NRP1
GO:BP	regulation of Cdc42 protein signal transduction	GO:0032489	0.0465313	1	NRP1
GO:BP	neuron projection morphogenesis	GO:0048812	0.0465313	3	TTL,PREX2,NRP1
GO:BP	negative regulation of histone H3-K27 methylation	GO:0061086	0.0465313	1	LOC105090388
GO:BP	proteoglycan catabolic process	GO:0030167	0.0465313	1	GPC1
GO:BP	negative regulation of signal transduction	GO:0009968	0.0465313	4	GPC1,DKK3,USP47,SMURF2
GO:BP	cell communication	GO:0007154	0.0465313	9	CACNA1B,GPC1,DKK3,USP47,STRN,RAP1GAP2,SMURF2,PREX2,NRP1
GO:BP	signaling	GO:0023052	0.0465313	9	CACNA1B,GPC1,DKK3,USP47,STRN,RAP1GAP2,SMURF2,PREX2,NRP1
GO:BP	regulation of cell size	GO:0008361	0.0465313	2	RAP1GAP2,TTL
GO:BP	rRNA metabolic process	GO:0016072	0.0465313	2	LOC105090388,POLR1B
GO:BP	positive regulation of skeletal muscle cell differentiation	GO:2001016	0.0465313	1	GPC1
GO:BP	cell surface receptor signaling pathway involved in cell-cell signaling	GO:1905114	0.0465313	3	DKK3,USP47,STRN
GO:BP	negative regulation of cell communication	GO:0010648	0.0473349	4	GPC1,DKK3,USP47,SMURF2
GO:BP	negative regulation of signaling	GO:0023057	0.0473349	4	GPC1,DKK3,USP47,SMURF2
GO:BP	cell-cell signaling	GO:0007267	0.0488584	4	CACNA1B,DKK3,USP47,STRN

[truncated: 1 more sheets: Table S11]
